# Supplementary material for: Reversible epigenetic alterations regulate class I HLA loss in prostate cancer
Source: Commun Biol. 2022 Sep 1;5:897. doi: 10.1038/s42003-022-03843-6 (PMC9437063; doi:10.1038/s42003-022-03843-6)
Supplement: Supplementary file 4 — Supplementary Data 1 [file 42003_2022_3843_MOESM4_ESM.xlsx]

## Sheet: Sheet1
	Table S1. HLA Class I and epigenetic modifier up and down regulation in PRAD and Taylor datasets.
		Upregulated, n (%)				Downregulated, n (%)
		Primary (PRAD)	Primary (Taylor)	Metastatic (Taylor)		Primary (PRAD)	Primary (Taylor)	Metastatic (Taylor)
		n=496	n=130	n=19		n=496	n=130	n=19
	HLA-A	25 (5)	11 (8)	1 (5)		68 (14)	17 (13)	12 (63)
	HLA-B	53 (11)	12 (9)	1 (5)		23 (5)	14 (11)	11 (58)
	HLA-C	48 (10)	13 (10)	1 (5)		24 (5)	15 (12)	12 (63)
	DNMT1	22 (4)	6 (5)	7 (37)		29 (6)	30 (12)	2 (11)
	DNMT3A	142 (29)	23 (18)	9 (47)		3 (1)	9 (6)	0 (0)
	DNMT3B	73 (15)	8 (6)	2 (11)		8 (2)	0 (0)	0 (0)
	HDAC1	175 (35)	37 (28)	5 (26)		11 (2)	9 (7)	4 (21)
	HDAC2	131 (26)	6 (5)	4 (21)		63 (13)	0 (0)	0 (0)
	HDAC3	74 (15)	20 (15)	7 (37)		12 (2)	21 (16)	3 (16)
	HDAC8	125 (25)	0 (0)	1 (5)		4 (1)	16 (12)	4 (21)
