# Supplementary material for: Reversible epigenetic alterations regulate class I HLA loss in prostate cancer
Source: Commun Biol. 2022 Sep 1;5:897. doi: 10.1038/s42003-022-03843-6 (PMC9437063; doi:10.1038/s42003-022-03843-6)
Supplement: Supplementary file 6 — Supplementary Data 3 [file 42003_2022_3843_MOESM6_ESM.xlsx]

## Sheet: Sheet1 (2)
Table S3. Correlation of HLA-I gene expression to DNA methylation
HLA-A
Probe	1	2	3	4	5	6	7	8	9	10
	Tumor
Spearman r	-0.3397	-0.2578	-0.2017	-0.2917	-0.2565	-0.4213	-0.4217	-0.3752	-0.3812	-0.5452
P-value summarya	****	****	***	****	****	****	****	****	****	****
	Normal
Spearman r	-0.1206	-0.09549	-0.2596	-0.1294	-0.16	-0.4209	-0.262	-0.2131	-0.3207	-0.2449
P-value summarya	ns	ns	ns	ns	ns	*	ns	ns	ns	ns
HLA-B
Probe	1	2	3	4	5	6	7	8	9	10	11	12	13
	Tumor
Spearman r	-0.1184	-0.09549	-0.07295	-0.09115	-0.1399	-0.004551	-0.0478	-0.05739	-0.1529	0.02532	-0.02747	-0.1292	-0.2367
P-value summarya	*	ns	ns	ns	*	ns	ns	ns	**	ns	ns	*	****
	Normal
Spearman r	-0.2984	-0.42	0.1391	0.2567	0.02669	-0.06304	-0.2906	-0.5051	-0.1609	-0.2239	-0.4225	-0.1542	-0.09982
P-value summarya	ns	*	ns	ns	ns	ns	ns	**	ns	ns	*	ns	ns
HLA-C
Probe	1	2	3	4	5	6	7	8	9	10	11
	Tumor
Spearman r	-0.08734	-0.1252	-0.1398	-0.1307	-0.1265	-0.3092	-0.2199	-0.3027	-0.2984	-0.3083	-0.3056
P-value summarya	ns	*	*	*	*	****	****	****	****	****	****
	Normal
Spearman r	-0.3265	0.1933	-0.04901	-0.3176	-0.2913	-0.2466	-0.3389	-0.3443	-0.3113	-0.1991	0.009952
P-value summarya	ns	ns	ns	ns	ns	ns	*	*	ns	ns	ns
a ns: p>0.05; * 0.05>p>0.01; ** 0.01>p>0.001; *** 0.001>p>0.0001; **** p<0.0001
																							*
