# Supplementary material for: Reversible epigenetic alterations regulate class I HLA loss in prostate cancer
Source: Commun Biol. 2022 Sep 1;5:897. doi: 10.1038/s42003-022-03843-6 (PMC9437063; doi:10.1038/s42003-022-03843-6)
Supplement: Supplementary file 7 — Supplementary Data 4 [file 42003_2022_3843_MOESM7_ESM.xlsx]

## Sheet: Sheet1
Table S4. Illumina 450K Infinium methylation array probe information.
HLA-A									HLA-B									HLA-C
			Tumor (n)				Normal (n)					Tumor (n)				Normal (n)					Tumor (n)				Normal (n)
Probe #	Location	Probe name	Total	Low GE	Medium GE	High GE	Total		Probe #	Location	Probe name	Total	Low GE	Medium GE	High GE	Total		Probe #	Location	Probe name	Total	Low GE	Medium GE	High GE	Total
1	proximal promoter	cg20142377	340	43	276	14	49		1	proximal promoter	cg13538277	339	14	286	32	49		1	proximal promoter	cg27358585	340	17	283	50	49
2	proximal promoter	cg20879959	340	43	276	14	49		2	proximal promoter	cg10542672	339	14	286	32	49		2	proximal promoter	cg18785300	340	17	283	50	49
3	proximal promoter	cg25291387	340	43	276	14	49		3	proximal promoter	cg26706521	339	14	286	32	49		3	proximal promoter	cg02827714	340	17	276	47	49
4	5'UTR	cg23489273	340	43	276	14	49		4	proximal promoter	cg01035015	339	14	286	32	49		4	proximal promoter	cg16097079	340	17	238	45	49
5	intron 1	cg05157171	340	43	276	14	49		5	proximal promoter	cg06646969	339	14	286	32	49		5	intron 2	cg17974398	339	17	282	50	49
6	exon 2	cg25548869	339	43	275	14	49		6	proximal promoter	cg00241218	325	14	274	30	49		6	intron 2	cg10409680	287	14	283	50	40
7	exon 2	cg19748509	340	43	276	14	49		7	proximal promoter	cg17731992	333	14	281	31	49		7	intron 2	cg18020334	330	17	283	33	49
8	exon 2	cg09803951	340	43	276	14	49		8	exon 1	cg13019553	334	14	282	31	47		8	intron 2	cg16181043	340	17	283	33	49
9	intron 2	cg22951229	340	43	276	14	49		9	exon 2	cg26259568	339	14	286	32	49		9	intron 2	cg26128383	340	17	283	33	49
10	intron 3	cg08039587	340	43	276	14	49		10	exon 2	cg12985770	338	14	285	32	49		10	exon 3	cg15397231	340	17	283	33	49
GE: Gene Expression									11	exon 2	cg15633609	335	14	282	32	48		11	exon 3	cg12291348	340	17	283	33	49
									12	intron 2	cg05932159	339	14	286	32	49		GE: Gene Expression
									13	intron 2	cg13902357	339	14	286	32	49
									GE: Gene Expression
