# Supplementary material for: Reversible epigenetic alterations regulate class I HLA loss in prostate cancer
Source: Commun Biol. 2022 Sep 1;5:897. doi: 10.1038/s42003-022-03843-6 (PMC9437063; doi:10.1038/s42003-022-03843-6)
Supplement: Supplementary file 8 — Supplementary Data 5 [file 42003_2022_3843_MOESM8_ESM.xlsx]

## Sheet: Sheet1
	Table S5. Primers used for epigenetic analyses
	MBD2 Enrichment		Forward Primer (5'-3')	Reverse Primer (5'-3')	Probe (5'-3') - Taqman Only
	HLA-A	Distal Promoter	GCCAAGACTCAGGGAGACAT	AAACTGCGGAGTTGGGGAAT
		Proximal Promoter	CCAACTCCGCAGTTTCT	CACTGATTGGCTTCTCTGG
		Exon 1	CCAGAGAAGCCAATCAGTG	GAGTAGCAGGAGGAGGGTTC
		Exon 2	GACCAGGAGACACGGAATG	CTTCGGGGTGGATCTCGGA
	HLA-B	Distal Promoter	GCCTTCAGAGAAAACTTCACCAGG	TCTTGTGTAGGGAAACTGAGCA
		Proximal Promoter	TTCCAGGATACTCGTGACGC	TCCCTCCCGACCCGC
		Exon 1	GGAGGGAAATGGCCTCTG	GGACACGGAGGTGTAGAAATAC
		Exon 2	CCGGAACACACAGATCTACAA	TCAGGGAGGCGGATCTC
	HLA-C	Distal Promoter	GACTCTACACGTCCATTCCCAG	CTTTGCCTTACCTTACCTCACCT
		Proximal Promoter	CAGGGTCTCAGGCTCCAAGG	GGAAGAAGGACCCGACGCAG
		Exon 1	GAGACCTGGGCCTGTGA	GTCGAAATACCTCATGGAGTGG
		Exon 2	CTCCCACTCCATGAGGTATTTC	GCGCTTGTACTTCTGTGTCT
	MBD2 Enrichment - CTCs
		HLA-A	GTGGACGACACGCAGTTC	GCCCCTCCTGCTCTATCCA	TCGACAGCGACGCCGCG
		HLA-B	CAGTTCGTGAGGTTCGACA	CTCTCGGTAAGTCTGTGTGTT	CGGAGTATTGGGACCGGAACACA
		HLA-C	GCTTCATCTCAGTGGGCTAC	CGCTTGTACTTCTGTGTCT	TTCGTGCGGTTCGACAGCGA
		LINE1	CGCAGGCCAGTGTGTGT	TCCCAGGTGAGGCAATGC	CCGTGCGCAAGCCGA
	ChIP
		HLA-A	AACCCTCCTCCTGCTACTC	GGGACACGGATGTGAAGAAATA
		HLA-B	GGAGGGAAATGGCCTCTG	GGACACGGAGGTGTAGAAATAC
		HLA-C	GAGACCTGGGCCTGTGA	GTCGAAATACCTCATGGAGTGG
	Gene Expression (Figure 4A, Figure 5, Figure S5A, Figure S7)
		HLA-A	GCGGCTACTACAACCAGAGC	CCAGGTAGGCTCTCAACT
		HLA-B	TCCTAGCAGTTGTGGTCATG	TCAAGCTGTGAGAGACATAT
		HLA-C	TCCTGGTTGTCCTAGTC	CAGGCTTTACAAGTGATGAG
		RPLP0	GACAATGGCAGCATCTACAAC	GCAGACAGACACTGGCAA
		B2M	TGACTTTGTCACAGCCCAAGATA	CGGCATCTTCAAACCTCCA
		TAP1	GGAATCTCTGGCAAAGTCCA	TGGGTGAACTGCATCTGGTA
		TAP2	AATCTGTACCAGCCCACAGG	AATGGCCAGACGTTGTTTCT
		Tapasin	GCTCTGCTGGACTTGAGCTT	TTGCAGGTATGGCAGGTGTA
		LMP2	TCATGGCAGTGGAGTTTGAC	CCAGCCAGCTACCATGAGAT
		LMP7	CAAGTTCCAGCATGGAGTGA	CCTTCTTATCCCAGCCACAG
		CALR	CATTCATCCTCCAGGTCAAG	TGAAAGTTCTCGAGTCTCACAG
