# Supplementary material for: Reversible epigenetic alterations regulate class I HLA loss in prostate cancer
Source: Commun Biol. 2022 Sep 1;5:897. doi: 10.1038/s42003-022-03843-6 (PMC9437063; doi:10.1038/s42003-022-03843-6)
Supplement: Supplementary file 9 — Supplementary Data 6 [file 42003_2022_3843_MOESM9_ESM.xlsx]

## Sheet: Sheet1
Table S6. Antibodies used in immunostaining and flow cytometry experiments.
Experiment	Target	Fluorophore	Clone	Manufacturer	Catalog Number	RRID	Antibody Concentrations
Intracellular HLA I staining in CTCs	HLA- A,B,C	PE	W6/32	BioLegend	311406	AB_314875	1:50
	CD45	Alexa Fluor 647	HI30	BioLegend	304018	AB_389336	1:15
	CD34	Alexa Fluor 647	581	BioLegend	343508	AB_1877133	1:15
	CD11b	Alexa Fluor 647	ICRF44	BioLegend	301319	AB_493020	1:15
	pan Cytokeratin*	Alexa Fluor 790	C-11	BioLegend	628602	AB_439775	1:50
Extracellular HLA I staining in CTCs	HLA- A,B,C	Alexa Fluor 647	W6/32	BioLegend	311414	AB_493135	1:70
	CD45	PE	HI30	BioLegend	304008	AB_314396	1:70
	CD34	PE	581	BioLegend	343506	AB_1731862	1:70
	CD11b	PE	M1/70	BioLegend	101208	AB_312791	1:70
	CD14	PE	HCD14	BioLegend	325606	AB_830679	1:70
	CD27	PE	O323	BioLegend	302842	AB_2564146	1:70
	CD66b	PE	G10F5	BioLegend	305106	AB_2077857	1:70
	pan Cytokeratin*	Alexa Fluor 790	C-11	BioLegend	628602	AB_439775	1:70
Flow Cytometry - Cell Lines	HLA- A,B,C	PE-Cy7	W6/32	BioLegend	311430	AB_2561617	1:200
Flow Cytometry - T-cell activation	PSMA 27-38 A02*01	PE	pentamer	ProImmune	F689-2		1:20
	CD8a	APC-Cy7	53-6.7	Tonbo Biosciences	25-0081	AB_2621623	1:100
	CD69	PerCP	H1.2F3	BD Biosciences	551113	AB_394051	1:100
	Granzyme B	FITC	GB11	BD Biosciences	560211	AB_1645488	1:20
	IFN-gamma	APC	XMG1.2	Tonbo Biosciences	20-7311	AB_2621616	1:100
	LFA-1	PE-Cy7	2D7	BD Biosciences	558191	AB_397055	1:200
	CD107	Brilliant Violet™ 421	1D4B	BD Biosciences	564347	AB_2738760	1:100
HLA-I staining in CTCs for single cell aspiration	HLA- A,B,C	FITC	W6/32	BioLegend	311404	AB_314873	1:10
	CD45	Alexa Fluor 647	HI30	BioLegend	304018	AB_389336	1:10
	CD34	Alexa Fluor 647	581	BioLegend	343508	AB_1877133	1:10
	CD11b	Alexa Fluor 647	ICRF44	BioLegend	301319	AB_493020	1:10
	CD27	Alexa Fluor 647	O323	BioLegend	302812	AB_493082	1:10
	EpCAM	PE	VU-1D9	Abcam	ab112068	AB_10861805	1:10
APM staining - cell lines	PSMB8 (LMP7) PE	PE	EPR14482	Abcam	ab210730		1:500
	Calreticulin	Alexa Fluor 647	EPR3924	Abcam	ab196159	AB_2819061	1:100
	TAP1	FITC	TAP1.28	MBL International	K0136-4	AB_592808	1:100
*Purified antibody labeled with Alexa™ 790 labeling kit (Molecular Probes, Thermofisher #A20189)
