# Supplementary material for: Reversible epigenetic alterations regulate class I HLA loss in prostate cancer
Source: Commun Biol. 2022 Sep 1;5:897. doi: 10.1038/s42003-022-03843-6 (PMC9437063; doi:10.1038/s42003-022-03843-6)
Supplement: Supplementary file 10 — Supplementary Data 7 [file 42003_2022_3843_MOESM10_ESM.xlsx]

## Sheet: Sheet1
	Table S7. Patient characteristics for single cell aspirated CTC samples.
								Metastatic Sites					Past and Current Treatment
	Patient Number	Gleason Score	Gleason Score (Total)	De novo metastatic	Histology at diagnosis	Disease stage	Serum PSA (ng/mL)	Bone	Lymph Node	Liver	Lung	Other	Abiraterone Acetate	Docetaxel	Cisplatin + Etoposide	Other/Clinical trial
	56	3+3	6	N	Adeno	CRPC	253.77	X						X		X
	49	3+3	6	N	Adeno	CRPC	534.59	X					X	Current		X
	47	NA	8	Y	Adeno	CRPC	45.45	X					X	X		Current
	58	4+5	9	Y	Adeno	CRPC	76.79	X	X			X	X	X	Current
