# Supplementary material for: Reversible epigenetic alterations regulate class I HLA loss in prostate cancer
Source: Commun Biol. 2022 Sep 1;5:897. doi: 10.1038/s42003-022-03843-6 (PMC9437063; doi:10.1038/s42003-022-03843-6)
Supplement: Supplementary file 11 — Supplementary Data 8 [file 42003_2022_3843_MOESM11_ESM.xlsx]

## Sheet: Source Data Figure 3
Figure 3c
	RWPE1			LNCaP			PC3			22rv1			LAPC4
	rep1	rep2	rep3	rep1	rep2	rep3	rep1	rep2	rep3	rep1	rep2	rep3	rep1	rep2	rep3
HLA-A	0.759569	0.839507	0.850943	0.0880753	0.0474298	0.310097	0.55337	0.282756	0.262318	0.0007024	0.0001548	0.0001531	0.0002142	0.0014318	0.0012932
HLA-B	1.05863	1.21857	1.42229	0.0412291	0.0169828	0.103541	0.0323466	0.0178853	0.0127842	0.0029095	0.0025841	0.0021742	2.994e-06	0	4.686e-06
HLA-C	0.433951	0.571126	0.56917	0.0663735	0.0380468	0.222037	1.809e-05	1.839e-05	5.348e-06	0.0168063	0.0113129	0.0094296	0	0	0
Figure 3d
HLA-A	RWPE1			PC3			22rv1			LNCaP			LAPC4
Dist. Prom.	27.2028	11.7984	10.638	1.7394	3.72859	1.47133	5.3571	2.82722	0.732432	4.76873	0.538643	5.91991	2.22262	5.05667	0.485265
Prox. Prom.	0.024761	0.0333721	0.0610245	0.0101513	0.128623	0.165647	1.63516	0.557979	0.184718	0.533072	0.744278	3.74214	6.91003	6.68547	1.21192
IG 1	1.73052	0.879047	0.296213	0.929858	3.12962	2.55879	1.08209	0.250108	0.20283	1.0675	0.777269	3.21572	2.09875	8.20526	2.07614
IG 2	2.36139	0.766002	0.573965	10.0993	15.4388	12.5179	2.65888	1.2926	0.600626	3.70164	0.665425	5.47036	20.5769	31.9054	10.4661
HLA-B
Dist. Prom.	0.255482	0.0039744	0.103549	0.908795	0.150381	0.64967	0.0688607	0.0337097	0.0711757	0.0003143	0.0176767	0.0871409	0.073133	0.099887	0.0036143
Prox. Prom.	0.184063	0.246828	0.031728	0.963627	2.06563	1.92487	0.075549	0.0260848	0.198627		0.119124	0.112546	7.41497	13.1356	1.32821
IG 1	13.5307	7.24965	0.608433	3.25755	5.16818	4.49255	0.0476159	0.0610878	0.0191094	0.366661	1.16782	1.48079	22.0688	18.5022	6.55887
IG 2	0.0359191	0.0305982	0.0586856	12.7518	19.6277	9.40297	0.000209	0.0792043	0.204317	0.440371	0.22623	0.571308	23.9818	15.2055	1.05943
HLA-C
Dist. Prom.	0.0713805	0.000203	0.0168914	1.85243	7.31245	2.8986	0.0414317	8.141e-05	0.124757	0.0340036	0.242686	0.104492	5.21784	5.74456	2.71295
Prox. Prom.	12.8314	3.81619	5.34165	4.38227	9.26377	7.05209	4.80073	2.10835	0.943871	5.08639	1.47473	13.8905	7.94368	7.42064	1.80176
IG 1	0.113381	0.150385	1.1125	2.82702	6.08771	4.03281	0.0415359	0.0352806	0.0422472	0.0102923	0.314444	0.168093	18.1562	17.5647	6.24415
IG 2	0.0079965	0.221227	0.236411	3.77913	8.99385	6.05668	0.0687115	0.044819	0.163503	0.154129	0.306609	0.506223	31.5058	26.9022	14.8878
Figure 3g
	RWPE1			LNCaP			PC3			22rv1			LAPC4
HLA-A2	20.768	16.619	16.9987	3.548	2.883	12.1697	6.51402	7.68842	4.41708	0.773	0.536	0.505	0.169	0.262	0.247
HLA-B1	30.007	20.078	14.6223	4.288	2.388	9.68398	3.33768	3.69036	1.76394	1.776	1.45	1.058	0.17	0.355	0.336
HLA-C2	20.429	21.203	14.2642	5.965	2.219	8.91739	1.02084	1.20554	0.670524	2.302	1.803	1.126	0.205	0.567	0.469
Figure 3h
	RWPE1			LNCaP			PC3			22rv1			LAPC4
HLA-A2	2.177	0.962	1.52857	2.207	0.65	3.42371	0.650393	0.821649	0.719856	13.603	5.24	2.363	8.865	7.803	13.008
HLA-B1	4.602	1.56	2.59838	7.545	3.94	11.8448	8.86386	6.47349	6.14851	15.017	6.677	3.369	6.249	9.121	12.505
HLA-C2	3.218	1.505	1.9862	4.75	1.752	5.61918	10.8746	8.72049	7.47308	13.761	7.752	3.563	5.676	8	10.01
Figure 3i
HLA-A	Protein Exp.			Gene Exp.			Dist. Prom.			Prox. Prom.			IG 1			IG 2			Acetyl.			Tri-Methyl.
RWPE1	1477			0.759569	0.839507	0.850943	200.17	101.53	34.4465	0.73765	0.962661	0.365143	28.0188	11.2314	7.35581	9.19724	15.1586	6.65657	20.768	16.619	16.9987	2.177	0.962	1.52857
LNCaP	262.8			0.0880753	0.0474298	0.310097	38.7686	2.3369	16.8649	82.2801	8.59062	26.9587	25.1151	5.51267	16.8394	31.0058	3.96216	7.51748	3.548	2.883	12.1697	2.207	0.65	3.42371
PC3	575.1			0.55337	0.282756	0.262318	31.9611	48.0467	3.45108	0.717837	0.204815	0.37877	23.6238	12.7401	4.65893	554.486	95.4188	16.5552	6.37121	7.68842	4.41708	0.639807	0.821649	0.719856
22rv1	127.6			0.0007024	0.0001548	0.0001531	22.5707	4.69195	5.09152	11.8323	5.12563	4.16637	9.72521	2.63372	3.77369	22.4204	5.81066	8.17097	0.773	0.536	0.505	13.603	5.24	2.363
LAPC4	51.53			0.0002142	0.0014318	0.0012932	35.6355	153.196	2.64058	35.6225	81.7356	7.47694	47.0627	71.3146	9.30162	193.373	789.879	29.5935	0.169	0.262	0.247	8.865	7.803	13.008
HLA-B	Protein Exp.			Gene Exp.			Dist. Prom.			Prox. Prom.			IG 1			IG 2			Acetyl.			Tri-Methyl.
RWPE1	1477			1.05863	1.21857	1.42229	0.197896	0.520447	0.360368	15.7742	23.0563	5.85841	100.134	68.8562	23.2302	3.11864	13.9961	0.613435	30.007	20.078	14.6223	4.602	1.56	2.59838
LNCaP	262.8			0.0412291	0.0169828	0.103541	0.0407276	0.0578892	0.0534427	11.8034	8.3655	8.11429	51.7501	13.5735	8.28123	1.87272	1.38879	5.30533	4.288	2.388	9.68398	7.545	3.94	11.8448
PC3	575.1			0.0323466	0.0178853	0.0127842	0.31758	0.155386	0.14245	28.3306	12.2228	4.53648	64.5411	27.6644	9.10909	282.944	91.3221	16.7617	3.29034	3.69036	1.76394	9.21069	6.47349	6.14851
22rv1	127.6			0.0029095	0.0025841	0.0021742	0.290041	0.0717187	0.0293124	17.5275	10.3547	6.32129	3.02385	0.231291	0.664371	3.94107	0.153291	0.395684	1.776	1.45	1.058	15.017	6.677	3.369
LAPC4	51.53			2.994e-06	0	4.686e-06	0.0289298	1.10297	0.0245633	26.5351	28.3972	2.10781	97.6572	189.729	27.2588	39.507	323.686	6.13392	0.17	0.355	0.336	6.249	9.121	12.505
HLA-C	Protein Exp.			Gene Exp.			Dist. Prom.			Prox. Prom.			IG 1			IG 2			Acetyl.			Tri-Methyl.
RWPE1	1477			0.433951	0.571126	0.56917	17.5176	6.68054	2.39376	56.1161	29.0836	12.7914	4.06592	2.81291	0.888086	6.53572	7.59715	3.66363	20.429	21.203	14.2642	3.218	1.505	1.9862
LNCaP	262.8			0.0663735	0.0380468	0.222037	3.62587	0.570176	1.30258	36.8468	5.18931	23.0551	5.92735	0.762898	2.75718	5.2111	5.25178	3.61462	13.004	3.995	22.6718	3.647	0.84	3.87384
PC3	575.1			1.809e-05	1.839e-05	5.348e-06	13.1667	14.356	4.60113	43.6361	23.3607	7.56628	66.515	28.5027	7.28273	29.8543	40.1101	9.47339	2.302	1.803	1.126	13.761	7.752	3.563
22rv1	127.6			0.0168063	0.0113129	0.0094296	3.99724	1.255	3.40212	23.683	6.23821	7.55995	3.04882	0.695723	1.09403	6.63013	3.62454	8.25901	0.999412	1.20554	0.670524	10.9147	8.72049	7.47308
LAPC4	51.53			0	0	0	18.1614	71.0027	2.61022	27.4485	85.2268	6.88137	70.7408	274.097	17.5939	42.5895	174.926	26.206	0.205	0.567	0.469	5.676	8	10.01

## Sheet: Source Data Figure 4
Figure 4A																														Figure 4B
HLA-A	DMSO							10 uM 5AZA2							100 nM LBH							10 uM 5AZA2 + 100 nM LBH								HLA-A	DMSO			SGI			LBH			SGI + LBH
RWPE1	1	1	1	1				0.44	2.21	1.32					0.29	0.44	0.92					0.78	0.63	0.85						RWPE1	0.155447	0.188106	0.216593	0.226211	0.267207	0.272782	0.209585	0.212429	0.215982	0.284075	0.30757	0.224096
LNCaP	1	1	1	1	1	1	1	4.13	2.16	2.56	1.4	2.98	1.50917	2.58122	2.75	1.3	1.03	0.6	2.29	1.11647	2.70426	4.82	5.3	2.19	1.01	5.11	1.75904	3.26202		LNCaP	0.019294	0.019213	0.0211756	0.0263772	0.0235384	0.0260724	0.0272611	0.0294561	0.0225203	0.0494065	0.0365826	0.029181
PC3	1	1	1					1.62	0.99	1.17					0.92	1.92	1.54					2.39	2.74	2.4						PC3	0.0623268	0.0647378	0.089745	0.115229	0.434581	0.117695	0.0781499	0.0932074	0.0830514	0.143441	0.130444	0.0823207
22RV1	1	1	1					0.93	1.83	1.6					0.93	8.76	5.08					2.79	8.49	5.95						22rv1	0.000158431	0.000168928	0.000186792	0.000810349	0.000602829	0.000548815	0.00367587	0.00456647	0.00496118	0.00989655	0.00737368	0.00493073
LAPC4	1	1	1	1				2.75	12.75	6.15	31.9098				47.01	460.14	89.96	6.2463				52.48	785	150.5	150.286					LAPC4	4.3112e-05	2.6744e-05	2.79883e-05	0.001917	0.000474343	0.000504134	0.000461509	0.000283875	0.000283404	0.00629486	0.00194777	0.00343826
HLA-B	DMSO							10 uM 5AZA2							100 nM LBH							10 uM 5AZA2 + 100 nM LBH								HLA-B	DMSO			SGI			LBH			SGI + LBH
RWPE1	1	1	1					0.43	0.95	1.57					0.14	0.59	1.01					0.51	0.77	1.19						RWPE1	0.247529	0.34779	0.381837	0.417076	0.544197	0.521723	0.290119	0.324416	0.376532	0.442048	0.463885	0.414006
LNCaP	1	1	1	1	1	1	1	1.2	1.29	1.87	1.33	0.78	1.1814	2.48201	2.28	2.1	1.39	1	1.46	1.94335	3.4816	2.61	2.14	1.93	1.22	1.87	1.91327	4.1408		LNCaP	0.00421011	0.00449698	0.00485465	0.00607546	0.00586251	0.00654084	0.011365	0.0129808	0.00660742	0.0160416	0.0139165	0.00683217
PC3	1	1	1					1.38	1.11	1.47					0.68	2.54	2.48					0.75	5.22	3.31						PC3	0.0022813	0.00289006	0.00475388	0.0052541	0.0127158	0.00981114	0.00371682	0.00475963	0.00422518	0.0106086	0.0117219	0.0088864
22RV1	1	1	1					1.36	2.59						5.1	20.73						8.04	23.36							22rv1	0.00127024	0.000873993	0.00138952	0.00215763	0.00139501	0.00161261	0.0189492	0.0184616	0.0268096	0.0154876	0.0127857	0.00934839
LAPC4	1	1	1	1				4.61	3.61	4.39	2.3				78.61	781.55	236.4	5.89				71.65	650.93	241.55	71.65					LAPC4	7.0353e-07	4.22855e-07	6.81343e-07	1.89589e-05	6.03279e-06	7.74389e-06	5.60807e-05	2.70339e-05	2.56539e-05	0.000774664	0.000184706	0.000323522
HLA-C	DMSO							10 uM 5AZA2							100 nM LBH							10 uM 5AZA2 + 100 nM LBH								HLA-C	DMSO			SGI			LBH			SGI + LBH
RWPE1	1	1	1					0.31	1	1.34					0.08	0.45	0.71					0.46	0.85	0.74						RWPE1	0.197776	0.172691	0.18363	0.271516	0.253849	0.22342	0.17872	0.153496	0.171239	0.243107	0.200251	0.178454
LNCaP	1	1	1	1	1	1		1.73	1.07	1.7	1.4	0.37	0.962935		2.34	1.75	0.94	0.85	0.5	1.43398		2.58	1.37	1.18	1.21	0.93	1.62891			LNCaP	0.0121802	0.0131033	0.0158743	0.0169406	0.0201445	0.0204349	0.0198908	0.0224098	0.0181929	0.0290299	0.0239529	0.0203542
PC3	1	1	1					1.22	0.76	1.28					0.77	0.95	1.51					1.27	1.66	1.33						PC3	6.70011e-05	0	1.13539e-05	0.00027061	1.08316e-05	7.21848e-05	6.44351e-05	1.45649e-05	9.7022e-06	0.000256663	1.35904e-05	2.31936e-05
22RV1	1	1	1	1				1.53	2.36	1.67	1.37				2.76	8.89	0.94	2.4	2.06			2.41	10.69	1.1	2.18	2.21				22rv1	0.00563562	0.00511257	0.00979873	0.00832173	0.00661071	0.011251	0.0172318	0.0188684	0.0342101	0.0155001	0.0138247	0.0107878
LAPC4	1	1	1	1				3.54	7.07	2.47	35.61				50.76	217.44	37.91	31.06				40.9	287.39	63.12	659.27					LAPC4	0	0	0	0	0	0	0	0	0	1.45422e-07	0	0
Figure 4C
RWPE1	LBH589	5AZA	5AZA+LBH		PC3	LBH589	5AZA	5AZA+LBH																						Figure 4g
	1.8	1.5	2.4			1.3	0.9	1.1																							DMSO			LBH					Figure 4e	DMSO				5AZA2
	1.4	0.9	1.5			1.4	1.5	2.1																						LNCaP	3.8748	1.8142	2.387	17.0463	25.4976	3.29716				LNCaP	22rv1	LAPC4		LNCaP	22rv1	LAPC4
	1	1.9	1			1.3	1.4	1.5																						22rv1	0.691356	0.399079	0.428288	4.59031	3.72895	6.21719			Dist.	2.27176	8.22167	2.25019		0.781715	0.469681	0.320941	HLA-A
	1	1.9	1																											LAPC4	0.446	0.117016	0.0860942	0.463351	0.212039	1.34358			Prox.	6.01518	1.9483	3.98104		1.25367	0.359757	0.624501
	1.7	1.2	2.3																																				IG 1	2.90896	4.23811	4.09038		1.0016	0.492302	0.892516
																															DMSO			LBH					IG 2	2.56856	7.80931	19.273		1.20327	0.397421	3.07093
22rv1	LBH589	5AZA	5AZA+LBH		LAPC4	LBH589	5AZA	5AZA+LBH																						LNCaP	3.2842	0.7103	1.74	14.409	16.5633	2.26872
	5.3	1.6	7.2			7	3	7.8																						22rv1	1.24068	0.997345	0.83107	8.39506	6.66807	8.63178			Dist.	0.00941055	0.129142	0.273228		0.0733032	0.0781211	0.264193	HLA-B
	10.5	1.5	13.3			6.6	1.8	7.8																						LAPC4	0.22	0.144681	0.221042	0.754543	0.259404	1.16907			Prox.	0.24088	0.205897	6.98354		0.470487	0.419452	2.36389
	11.7	1.7	12.9			9	1.6	10.1																															IG 1	2.1272	0.925817	11.1381		0.905655	0.0943979	1.63906
																															DMSO			LBH					IG 2	1.12403	0.0344067	6.05967		0.391414	0.0116896	1.93341
Figure 4D																														LNCaP	1.3571	2.4271	1.2238	15.6353	13.5758	1.00418
LNCaP	LBH589	5AZA	5AZA+LBH	SGI	SGI+LBH																									22rv1	1.5351	0.282329	1.21862	5.28667	6.75641	7.07566			Dist.	0.101604	1.74392	2.99987		0.213894	0.245507	2.06196	HLA-C
	0.970362	1.04596	1.61807	1.79806	2.2833																									LAPC4	0.285		0.210614	1.9139	0.415205	1.15892			Prox.	6.59621	4.68203	5.06745		2.56766	0.559493	0.884628
	1.57834	1.52	2.42653	2.50731	2.50096																																		IG 1	0.429479	1.00715	7.04365		0.312602	0.0836748	1.23744
	1.36453	1.78818	1.51419	1.6473	2.025																									Figure 4h									IG 2	0.842342	0.663953	21.8148		1.15355	0.754167	7.15544
	0.960565	1.48812	1.80217	1.7397	1.6376																										DMSO - Rpb1			SGI - Rpb1
	1.2	1.5	2.2																											HLA-A	0.94597	0.288122	0.0828731	3.08112	0.73143	0.230561
	1.3	2.1	2.4																											HLA-B	0.453693	0.566558	0.305397	0.604197	1.42275	0.5098			Figure 4f	DMSO					SGI
	1.2	1.2	2.3																											HLA-C	0.195224	0.181184	0.0596603	0.277656	0.245239	0.132594				LNCaP	PC3	22rv1	LAPC4		LNCaP	PC3	22rv1	LAPC4
	1.10001	2.53576	2.393																																				Dist.	1.14829	0.944744	2.79052	1.45669		0.37663	0.313733	0.594965	0.446605	HLA-A
	1.11111	1.68637	1.84633																											Figure 4i									Prox.	1.66899	0.170602	0.769937	0.859286		0.450567	0.0800782	0.191922	0.798791
																															DMSO - Rpb1			LBH - Rpb1					IG 1	1.23909	1.40883	0.759879	1.02354		0.382554	0.600855	0.196906	0.823637
																														HLA-A	0.14	0.0705774	0.118808	0.243	0.350032	0.240572			IG 2	2.36876	8.28334	1.82812	5.64976		0.39492	1.82882	0.188006	3.0629
																														HLA-B	0.224	0.0711951	1.18261	0.717	0.411639	3.4378
																														HLA-C	0.124	0.0835829	0.185089	0.181	0.321098	0.338801			Dist.	0.134415	0.188968	0.0106837	0.13458		0.0998703	0.564461	0.0134886	0.447149	HLA-B
																																							Prox.	0.577976	0.804361	0.196476	2.20762		0.4035	0.413474	0.180999	0.984281
																																							IG 1	2.07217	2.32123	0.0970234	1.93964		1.04744	1.03664	0.038991	1.7215
																																							IG 2	0.67714	6.22318	0.097693	1.7983		0	1.80299	0.10859	1.48125
																																							Dist.	0.0771278	0.343977	0.206246	0.480783		0.0451189	0.148588	0.052207	1.34917	HLA-C
																																							Prox.	2.44759	2.32221	2.7502	1.83345		0.830541	0.800164	0.427699	0.767339
																																							IG 1	0.403007	2.16642	0.198751	1.28811		0.211264	0.51984	0.0663549	1.10661
																																							IG 2	0.928479	3.0758	0.153142	4.59737		0.418435	1.08658	0.149091	3.17992

## Sheet: Source Data Figure 5
	Figure 5A
		Pt11			PT12			Pt20			Pt21			Pt22
	HLA-A	0.021729	0.028281	0.02656	0.008163	0.008471	0.009196	0.09892	0.109472	0.154333	0.028326	0.040127	0.026747	0.061069	0.067891	0.07186
	HLA-B	0.045828	0.046812	0.044937	0.044502	0.042109	0.043092	0.393645		0.445502	0.049378	0.056328	0.049721	0.094078	0.084788	0.084788
	HLA-C	0.02467	0.024035	0.023636	0.047365	0.046831	0.046998	0.381171	0.404622	0.371681	0.111878	0.120742	0.11744	0.087171	0.102238	0.087171
		Pt11			PT12			Pt20			Pt21			Pt22
	AR	0.000143	0.000185	0.000192	0.000179	0.000231	0.000218	0.000158	0.000175	0.000141	9.4e-05	2e-06	4.9e-05	2.5e-05	1.9e-05	2.5e-05
	PSA	0.000228	0.000176	0.000196	0.000205	0.000153	0.000154	0.003381	0.003182	0.003568	0.000101	0.000127	0.000109	8.1e-05	6.8e-05	7.4e-05
	PAP	0.000268	0.000157	0.000195	0.00047	0.000583	0.000326	0.000699	0.000705	0.000564	5.4e-05	8.2e-05	7.3e-05	2.2e-05	1.7e-05	1.3e-05
	Figure 5B
	PT11	DMSO			10 uM 5AZA2			100 nM LBH			10 uM 5AZA2 + 100 nM LBH
	HLA-A	1	1	1	1.22	1.07	1.47	0.33	0.38	0.21	0.55	0.49	0.56
	HLA-B	1	1	1	1.22	1.18	1.18	0.95	0.94	0.63	1.07	1.07	1.09
	HLA-C	1	1	1	1.11	1.11	1.07	0.82	0.85	0.56	0.96	0.9	0.88
	AR	1	1	1	1	1.1	1.13	0.02	0.03	0.48	0.83	0.35	0.51
	PSA	1	1	1	1.29	1.23	1.36	0.24	0.38	0.44	0.55	0.46	0.67
	PAP	1	1	1	1.98	2.33	2.21	0.23	0.43	0.59	0.42	0.66	0.75
	PT12	DMSO			10 uM 5AZA2			100 nM LBH			10 uM 5AZA2 + 100 nM LBH
	HLA-A	1	1	1	0.38	0.32	0.34	2.16	2.39	2.31	2.88	2.48	3.09
	HLA-B	1	1	1	1.19	1.13	0.98	1.47	1.32	1.5	2.6	2.52	2.66
	HLA-C	1	1	1	0.97	0.96	0.84	1.29	1.3	1.35	1.89	1.93	1.99
	AR	1	1	1	0.03	0.16	0.34	1.17	1.35	1.19	0.96	0.71	1.26
	PSA	1	1	1	0.6	0.98	0.57	2	2.28	2.42	1.21	2.12	1.32
	PAP	1	1	1	0.48	0.28	0.45	0.88	0.61	0.37	1.01	0.72	1.11
	PT20	DMSO			10 uM 5AZA2			100 nM LBH			10 uM 5AZA2 + 100 nM LBH
	HLA-A	1	1	1	1.42		1.86	0.54	0.49	0.65	0.46	0.39	0.55
	HLA-B	1	1	1	1.46	1.38	1.31	0.88	0.88	0.66	0.75	0.74	0.83
	HLA-C	1	1	1	1.39	1.33	1.18	0.83	0.86	0.83	0.73	0.72	0.79
	AR	1	1	1	1.89	1.22	1.72	0.77	1.04	0.7	1.28	1.83	1.97
	PSA	1	1	1	1.43	1.6	1.74	0.38	0.43	0.33	0.59	0.57	0.68
	PAP	1	1	1	1.13	1.2	0.81	0.94	1.1	1.02	0.8	0.98	1.02
	PT21	DMSO			10 uM 5AZA2			100 nM LBH			10 uM 5AZA2 + 100 nM LBH
	HLA-A	1	1	1	0.22	0.31	0.23	0.14	0.26	0.11	0.88	1.16	0.75
	HLA-B	1	1	1	0.92	1.38	0.97	0.81	0.9	0.88	1.02	1.28	0.91
	HLA-C	1	1	1	0.96	1.01	0.99	0.65	0.7	0.5	0.87	0.87	0.89
	AR	1	1	1	0.51	0.97	1.65	0.82	0.79	1.28	5.68	8.04	9.23
	PSA	1	1	1	0.57	0.36	0.45	0.45	0.49	0.18	1.13	0.94	1
	PAP	1	1	1	0.49	0.42	0.37	0.21	0.19	0.13	1.05	1	1.34
	PT22	DMSO			10 uM 5AZA2			100 nM LBH			10 uM 5AZA2 + 100 nM LBH
	HLA-A	1	1	1	1.84	1.79	1.87	1.33	1.37	1.02	0.94	0.98	1.01
	HLA-B	1	1	1	1.48	1.44	1.23	1.07	1.05	1.09	1.42	1.26	1.39
	HLA-C	1	1	1	1.32	1.15	1.29	1.01	0.94	0.91	1.41	1.33	1.43
	AR	1	1	1	0.79	1.12	1.68	1.49	1.22	0.49	0.61	0.05	0.22
	PSA	1	1	1	2.24	2.07	2.22	1.73	2.45	2.02	1.24	1.18	1.32
	PAP	1	1	1	2.07	0.79	1.75	1.22	0.97	1.25	1.33	1.01	0.79

## Sheet: Source Data Fig 6C
Figure 6C
ET 2to1 PSMA	DMSO	LBH	AZA	AZA+LBH	SGI	SGI+LBH
	1.38	2.36	2.07	2.83	3.67	2.86
	2.3	2.71	1.9	2.22	3.21	3.07
	1.36	1.17	2.16		3.24	3.8
ET 1to1 PSMA	DMSO	LBH	AZA	AZA+LBH	SGI	SGI+LBH
	2.16	2.68	1.83	3.31	2.74	2.54
	1.5	2.22	2.54	2.37	3.9	3.83
	1.61	2.37	1.15	2.33	3.2	4.19
aHLA ET 1to1 PSMA	DMSO	LBH	AZA	AZA+LBH	SGI	SGI+LBH
	1.69	2.86	2.15	2.23	2.43	1.89
	1.84	1.76	2.07	2.42	2.52	2.35
	2.03	3.8	1.33	2.48		2.3
CTRL ET 1to1 PSMA	DMSO	LBH	AZA	AZA+LBH	SGI	SGI+LBH
	1.75	1.98	2.34	2.68	2.32	2.03
	1.26	1.82	2.5	1.58	1.56	0.773
	1.75	1.61	1.51	1.91	0.896	1.06

## Sheet: Source Data Figure 7A
Figure 7A
Intracellular	42	83	12	22	31	14	38	87		Extracellular	19	45	14	42	28	43	46	48
	323.643	2964.13	241.547	814.48	123.053	857.023	451.987	1560.46			64.87	1035.21	655.63	620.65	41.72	376.95	201.79	60.63
	642.133	2373.46	103.287	987.6	470.973	1462.98	336.397	0			549.51	264.4	930.65	166.76	39.32	398.44	209.74	221.33
	205.343			1009.56		1406.32	476.497				657.54	55.11	198.29	505.49	36.86	498.76	239.27	71.34
	508.793			1203.67		1744.64	456.717				1135.3	29.82	441.43	156.45	132.51	473.83	244.74	226.23
	219.053			1207.26		1461.58	620.157				326.98	40.38	270.35	144.79		515.83		75.53
	437.583			1245.69		2733.27	465.997				1045.89	151.15	60.05	131.27		254.8
	811.683			1303.8		2498.29	339.687				1226.21		389.69	87.15		724.78
				1308.7		1919.58	507.487						218.44	143.88		2449.42
				1360.36			238.187						245.33	89.42		54.72
				1394.23			199.177						316.83	112.86		159.12
				1498.04			57.3167							122.26		146.37
				1503.93			257.127							102.84		1352.96
				1511.12			283.287							35.62
				1540.8										76.24
				1870.45										152.01
				1953.44										95.05
				1956.83										170.54
				2018.22										80.68
				2028.13										285.46
				2056.21										93.67
				2146.48										112.09
				2229.42
				2283.37
				2352.76
				2435.5
				2485.61
				2503.27
				2594.41
				2815.6
				2818.69
				2845.33
				2893.79
				3125.78
				3338.47
				3353.48
				3400.58
				3451.34
				3471.23
				3587.59
				3675.35
				3995.18
				4434.53

## Sheet: Source Data Figure 7D
Figure 7D
	56				49					47				58
	Undetectable	Detectable	WBC		G1	Detectable	G2	WBC		Undetectable	Detectable	WBC		Undetectable	Detectable
	101.13	272.59	369.41		75.38	537.08	133.6	755.43		142.3	160.2	296.71		172.58	275.31
	84.82	160.47	150.05		116.59	332.55	97.99	370.99		103.32	599.15	4963.94		130.37	290.07
	70.88	170.7	360.75		133.16	468.97	153.91	332.11		133.83	804.23	2090.25			183.17
	60.5	138.88	951.19		97.77	252.74	147.42			93	112.17	917.15		112.06	353.68
	69.87	147.28	223.06		118.58	640.54	127.7			157.3	117.86	654.56		130.81	424.44
	84.19	91.12	1237.17		165.24	172.95	131.84			188.74	530.89	409.36		125.91	309.7
	119.9	216.84	227.13		76.18	306.51	119.19			70.53	516.01	662.29		216.13	1042.04
	93.89	185.4	306.91		90.72	163.56	126.8			149.47	179.39	1329.53		183.65	384.66
	101.37	169.27	427.29		87.37	1031.88	141.88			122.79	226.27	614.35		231.61	170.36
	78.33	227.42	316.57		111.96	172.53	114.06			73.89	410.53			121.91	347.82
	97.37	142.07	385.54		75.45	346.23	131.68			125.34	189.74			243.22	637.9
	94.31	170.02			102.44	142.28	129.39			182.09	210.62			116.13	774.46
	77.49	164.92			99.17	236.63	129.58			116.77	1038.65			156.07	1496.44
	59.78	201.29			105.82	1629.8	157.08			85.72	460.99
	103.33				103.7	226.72	151.59			75.55	254.98
	69.55				135.62	159.04	161.07			66.46	449.9
	70.97				67.17	146.89	133.13			66.85	114.83
	82.69				94.12	559.12					385.99
	111.24					160.78					601.76
	79.9					287.37					530.12
	79.17					212.55					438.86
	75.73					239.64					891.35
	75.19					230.9					891.04
	75.16					803.36					1097.58
	85.02					924.07
	55.52					179.14
						195.49
						509.65
						1047.45
						219.34
						178.86
						383.49
						323.87
						336.78
						215.11

## Sheet: Source Data Figure S5
FIGURE S5 A toG
B2M	DMSO						10 uM 5AZA2						100 nM LBH						10 uM 5AZA2 + 100 nM LBH
RWPE1	1.75832	1.265	0.520311				1.93027	1.13547	0.799137				0.669594	0.89104	0.57919				1.10408	0.98226	0.726084
LNCaP	0.047534	0.056797	0.044798	0.031863	0.039121	0.015991	0.071492	0.078385	0.065411	0.155869	0.064894	0.045599	0.088373	0.038181	0.042681	0.047477	0.046174	0.034841	0.130215	0.122872	0.06352	0.262652	0.087873	0.051827
PC3	0.269482	0.241089	0.160932				0.298715	0.196312	0.204626				0.175756	0.134391	0.185083				0.231529	0.226341	0.211312
22rv1	0.038824	0.029068	0.024001	0.038742	0.034475		0.043772	0.040184	0.019796	0.035879	0.038831		0.041844	0.036508	0.014983	0.027703	0.025263		0.028894	0.040583	0.021434	0.028182	0.033497
LAPC4	0.010872	0.017582	0.017325	0.007083			0.013422	0.020078	0.019559	0.010323			0.018184	0.039309	0.031206	0.012698			0.01876	0.041042	0.032488	0.020218
LMP7	DMSO						10 uM 5AZA2						100 nM LBH						10 uM 5AZA2 + 100 nM LBH
RWPE1	0.045819	0.031765	0.036891				0.018005	0.050806	0.037061				0.001069	0.004587	0.004856				0.00756	0.03606	0.006936
LNCaP	0.000258	0.000298	0.000132	9.38098e-05			0.003061	0.003243	0.001863	0.000616			0.000623	0.000269	0.000527	0.000492			0.003972	0.003216	0.001113	0.00134
PC3	0.005582	0.005468	0.005946				0.008145	0.003634	0.006501				0.001276	0.000561	0.000843				0.007056	0.001319	0.001187
22rv1	0.000166	0.000162	0.000156	9.1e-05			0.000279	0.000276	0.000289	0.000188			0.000112	9.9e-05	0.000172	0.00014			9.5e-05	0.000172	0.0002	0.000156
LAPC4	1e-06	5e-06	3e-06	1.1e-05			1e-06	9e-06	4e-06	2.2e-05			1.1e-05	0.000198	9.7e-05	6.7e-05			5e-06	0.000195	0.000105	0.000374
Calreticulin	DMSO						10 uM 5AZA2						100 nM LBH						10 uM 5AZA2 + 100 nM LBH
RWPE1	9.3e-05	0.000206	0.000349				8.6e-05	0.000445	0.0003				0.000404	0.001999	0.002757				0.000718	0.000298	0.00185
LNCaP	0.000827	0.000314	0.000458852				0.001292	0.000267	0.000373				0.001035	0.0002	0.000447				0.001167	0.00116	0.000642
PC3	0.000712	0.093613	0.000255				0.000388	0.096827	0.000252				0.000772	0.064276	0.000657				0.000422	0.077994	0.000881
22rv1	0.000872	0.000544	0.00019	0.000348	0.000454		0.000689	0.00096	0.000183	0.000588	0.000541		0.00177	0.000224	3.1e-05	0.001938	0.001796		0.001014	0.000246	0.000127	0.001377	0.001549
LAPC4	0.000104	0.000252	0.000864	0.00094926			3.8e-05	0.000942	0.000779	0.00053095			7.4e-05	0.001514	0.002794	0.00159986			4.4e-05	0.001564	0.002014	0.00179348
TAP1	DMSO						10 uM 5AZA2						100 nM LBH						10 uM 5AZA2 + 100 nM LBH
RWPE1	0.050275	0.000137	0.056786				0.019456	0.00306	0.072435				0.002458	2e-06	0.013419				0.011797	2.4e-05	0.015437
LNCaP	0.005812	0.00691	0.007557	0.001905	0.003818		0.007506	0.016277	0.014008	0.007971	0.006		0.004256	0.008291	0.006556	0.005869	0.005554		0.010817	0.008926	0.013119	0.006682	0.005413
PC3	0.003012	0.00208	0.002191				0.004731	0.002187	0.003046				0.001614	0.000784	0.001059				0.003787	0.00191	0.001518
22rv1	0.001126	0.000314	0.000742	0.001705	0.002234		0.000921	0.000841	0.000747	0.002388	0.00224		0.000542	0.000469	4.1e-05	0.000463	0.000668		0.000341	0.000505	0.000112	0.000453	0.000655
LAPC4	5.4e-05	7.6e-05	6.5e-05	0.000219			4.3e-05	0.000151	8.9e-05	0.001892			3.2e-05	0.000352	4.2e-05	0.001671			5.6e-05	0.000394	6.2e-05	0.00396
TAP2	DMSO						10 uM 5AZA2						100 nM LBH						10 uM 5AZA2 + 100 nM LBH
RWPE1	0.026557	0.019452	0.034722				0.008217	0.036271	0.035112				0.001713	0.005347	0.008441				0.011113	0.022081	0.010626
LNCaP	0.0147	0.014248	0.009444	0.00473539			0.009924	0.007414	0.002382	0.002446			0.005114	0.011943	0.001829	0.002689			0.008984	0.006007	0.001211	0.002601
PC3	0.007188	0.004935	0.010486				0.01046	0.004453	0.007909				0.002033	0.000708	0.000928				0.008845	0.001318	0.001877
22rv1	0.001277	0.000515	0.000462	0.002552	0.001936		0.000774	0.00119	0.000509	0.002402	0.001688		0.000118	9.7e-05	1.6e-05	0.000312	0.000261		8.5e-05	0.000193	1.3e-05	0.000196	0.000294
LAPC4	2.9e-05	8.6e-05	0.000127	0.000173			3.2e-05	0.000193	0.000145	0.000589			1.3e-05	0.000362	0.000172	0.001401			1.2e-05	0.000337	0.00024	0.001836
Tapasin	DMSO						10 uM 5AZA2						100 nM LBH						10 uM 5AZA2 + 100 nM LBH
RWPE1	0.026591	0.016867	0.015942				0.007537	0.0298	0.037672				0.002366	0.002711	0.010731				0.013068	0.011088	0.011294
LNCaP	0.012607	0.003966	0.000575				0.015195	0.000799	0.001127				0.0071	0.000873	0.000856				0.006416	0.001753	0.001288
PC3	0.010536	0.013209					0.01729	0.009456					0.00484	0.002663					0.019184	0.002282
22rv1	0.001441	0.000886	0.00052	0.002489	0.001009		0.001182	0.001509	0.000699	0.002954	0.001151		0	0	3.4e-05	0.00035	0.000124		0	0	1.6e-05	0.000768	0.000169
LAPC4	6.5e-05	0.000751	0.000127	0.00081			0.000261	0.000955	0.000235	0.003394			7.2e-05	0.000702	0.000205	0.000864			9.4e-05	0.000694	0.000403	0.002579
LMP2	DMSO						10 uM 5AZA2						100 nM LBH						10 uM 5AZA2 + 100 nM LBH
RWPE1	0.060205	0.047077	0.019892				0.021801	0.052	0.023554				0.002513	0.015472	0.008678				0.015541	0.052207	0.01048
LNCaP	0.000424	0.000431	0.000107	0.000111592			0.002037	0.001902	0.000251	0.000258			0.00142	0.000367	0.0014	0.000823			0.004015	0.001816	0.001901	0.000828
PC3	7.8e-05	5.2e-05	6.9e-05				0.000243	0.000109	0.0003				0.00089	0.000454	0.001202				0.000776	0.001175	0.001366
22rv1	0.000472	0.000165	0.000752	0.00031			0.000447	0.000387	0.000611	0.000357			0.000815	0.000876	0.001567	0.00062			0.000653	0.00134	0.001347	0.000992
LAPC4	0	3e-06	6e-06	4.2172e-06			0	1.3e-05	6e-06	5.2535e-05			3.7e-05	0.001171	0.001181	0.00040474			3.5e-05	0.00121	0.000854	0.00095753
FIGURE S5 H to J
PSMB8	DMSO					10 uM 5AZA2					100 nM LBH					10 uM 5AZA2 + 100 nM LBH
RWPE1	1	1	1	1		0.9	1.3	0.8	1.1		1.3	2.1	1.1	2		1.7	1.9	0.8	2.2
LNCaP	1	1	1			1.44241	1.40213	0.977566			1.09243	0.83613	0.853199			1.95486	1.12297	1.06238
PC3	1	1	1			0.6	1.8	1.1			1.3	1.3	1.5			0.7	1.6	1.3
22rv1	1	1	1			0.9	0.7	1			1.2	0.9	1.1			0.8	1	1.2
LAPC4	1	1	1			0.5	1	1.1			0.9	1.4	1.5			1.3	1.4	1.7
Calreticulin	DMSO					10 uM 5AZA2					100 nM LBH					10 uM 5AZA2 + 100 nM LBH
RWPE1	1	1	1	1		1	1.2	1	1.2		1.3	1.6	1.2	1.6		1.4	1.4	1	1.5
LNCaP	1	1	1	1		1.3	1.15987	1.52934	1.05694		1	0.495708	1.06838	0.803443		1.3	0.194206	1.57155	1.17485
PC3	1	1	1			0.9	1	1.2			1.6	1	1.6			1.2	1.1	1.5
22rv1	1	1	1			1	1	1			1	1.1	1.3			0.9	1.2	1.4
LAPC4	1	1	1			0.9	1	1.2			0.8	1.2	1.5			1.1	1.2	1.3
TAP1	DMSO					10 uM 5AZA2					100 nM LBH					10 uM 5AZA2 + 100 nM LBH
RWPE1	1	1	1	1	1	1.1	1	1.2	0.9	1.2	1.4	1.3	1.3	1	1.5	1.6	1.4	1.3	0.9	1.5
LNCaP	1	1	1	1		1.3	1.39697	1.50665	1.37237		1.1	0.965465	1.01772	0.995011		1.4	1.41824	1.48033	1.37581
PC3	1	1	1	1		1.1	1.9	1.4	1.2		1.3	1.5	1.5	1.7		1.4	2	1.9	1.6
22rv1	1	1	1	1		1.1	0.9	1	1.1		1.3	1.3	1.3	1.4		1.1	1.3	1.4	1.4
LAPC4	1	1	1	1		1.1	0.9	1.1	1.1		1.3	0.9	1.4	1.4		1.3	1.1	1.2	1.2

## Sheet: Source Data Figure S7
FIGURE S7 A toG
PT11	DMSO			10 uM 5AZA2			100 nM LBH			10 uM 5AZA2 + 100 nM LBH
B2M	1	1	1	1.33	1.07	1.27	1.26	1.45	0.86	1.68	1.75	1.75
TAP2	1	1	1	0.97	1.05	1.07	0.27	0.57	0.51	0.48	0.73	0.63
Tapasin	1	1	1	1.01	1.03	0.98	0.37	0.37	0.37	0.38	0.53	0.45
LMP7	1	1	1	1.2	1.15	0.99	0.41	0.37	0.36	0.69	0.64	0.71
PT12	DMSO			10 uM 5AZA2			100 nM LBH			10 uM 5AZA2 + 100 nM LBH
B2M	1	1	1	1.33	1.07	1.27	1.26	1.45	0.86	1.68	1.75	1.75
TAP2	1	1	1	0.97	1.05	1.07	0.27	0.57	0.51	0.48	0.73	0.63
Tapasin	1	1	1	1.01	1.03	0.98	0.37	0.37	0.37	0.38	0.53	0.45
LMP7	1	1	1	1.2	1.15	0.99	0.41	0.37	0.36	0.69	0.64	0.71
PT20	DMSO			10 uM 5AZA2			100 nM LBH			10 uM 5AZA2 + 100 nM LBH
B2M	1	1	1	1.33	1.07	1.27	1.26	1.45	0.86	1.68	1.75	1.75
TAP2	1	1	1	0.97	1.05	1.07	0.27	0.57	0.51	0.48	0.73	0.63
Tapasin	1	1	1	1.01	1.03	0.98	0.37	0.37	0.37	0.38	0.53	0.45
LMP7	1	1	1	1.2	1.15	0.99	0.41	0.37	0.36	0.69	0.64	0.71
PT21	DMSO			10 uM 5AZA2			100 nM LBH			10 uM 5AZA2 + 100 nM LBH
B2M	1	1	1	1.13	1.15	1.06	0.63	0.68	0.64	0.93	1.02	0.98
TAP2	1	1	1	0.21	0.23	0.21	0.11	0.17	0.1	0.43	0.51	0.45
Tapasin	1	1	1	0.19	0.21	0.21	0.13	0.12	0.1	0.63	0.65	0.7
LMP7	1	1	1	0.62	0.6	0.68	0.21	0.21	0.23	0.76	0.71	0.76
PT22	DMSO			10 uM 5AZA2			100 nM LBH			10 uM 5AZA2 + 100 nM LBH
B2M	1	1	1	1.4	1.35	1.37	1.28	1.3	0.97	1.4	1.4	1.64
TAP2	1	1	1	1.58	1.68	1.75	0.92	0.9	0.96	0.67	0.66
Tapasin	1	1	1	1.82	2.04	1.98	1.25	1.2	0.83	0.74	0.74	0.77
LMP7	1	1	1	1.1	1.11	1.14	1.05	0.99	1.06	0.65	0.6	0.5
